# Supplementary material for: Efficient Degradation of Monoacylglycerols by an Engineered Aspergillus oryzae Lipase: Synergistic Effects of sfGFP Fusion and Rational Design
Source: Molecules. 2026 Jan 23;31(3):398. doi: 10.3390/molecules31030398 (PMC12899640; doi:10.3390/molecules31030398)
Supplement: Supplementary file 1 [file molecules-31-00398-s001.zip]

Archive with 1 entries (1 files):
- molecules-4093686-supplementary.pdf
